# Supplementary material for: TRPV4 plays a role in breast cancer cell migration via Ca2+-dependent activation of AKT and downregulation of E-cadherin cell cortex protein
Source: Oncogenesis. 2017 May 22;6(5):e338–. doi: 10.1038/oncsis.2017.39 (PMC5523072; doi:10.1038/oncsis.2017.39)
Supplement: Supplementary Information [file oncsis201739x2.xls]

## Sheet: front page
TRPV4 plays a role in breast cancer cell migration via Ca2+ dependent activation of AKT and down-regulation of E-cadherin cell cortex protein Wen Hsin Lee1†, Lee Yee Choong1†, Tan Hock Jin1, Naing Naing Mon1, Shirly Chong1, Chiat Siang Liew1, Thomas Putti2, SsuYi Lu1, Christian Harteneck3 and Yoon Pin Lim1,4,5* 1Department of Biochemistry, Yong Loo Lin School of Medicine, National University of S…

## Sheet: 128 proteins
								S1_DMSO : Luc_DMSO			S3_DMSO : Luc_DMSO			Luc_PDD16 : Luc_DMSO			S1_PDD16 : Luc_DMSO			S3_PDD16 : Luc_DMSO
N	Unused	Total	%Cov	%Cov(50)	%Cov(95)	Accession	Name	116:115	p-Val	EF 116:115	117:115	p-Val	EF 117:115	118:115	p-Val	EF 118:115	119:115	p-Val	EF 119:115	121:115	p-Val	EF 121:115
251	3.11	3.11	45.5479	7.53425	7.53425	IPI00309262	Gene_Symbol=Cdk5 Cell division protein kinase 5	0.589074	5.16554e-16	1.0913	0.718227	1.0905e-14	1.06149	0.714703	3.25591e-14	1.06456	0.625093	4.06051e-15	1.08578	0.575105	2.64441e-19	1.07721
436	2	2	42.8571	14.2857	14.2857	IPI00128760	Gene_Symbol=Ube2l3 Ubiquitin-conjugating enzyme E2 L3	0.712769	0.0116947	1.25185	0.636937	0.000255704	1.13448	0.673244	0.000280921	1.11949	0.715577	5.5435e-05	1.07054	0.69018	0.00054005	1.1292
193	4.17	4.17	49.8095	2.28571	2.28571	IPI00605227	Gene_Symbol=Safb2 MKIAA0138 protein	0.588725	0.0590208	1.73774	0.464022	0.0253292	1.93268	0.31458	0.000502471	1.74775	0.339716	0.00109731	1.7706	0.416966	0.00853208	1.85204
307	2.34	2.34	44.5428	7.37463	4.71976	IPI00468203	Gene_Symbol=Anxa2 Annexin A2	1.14981	0.165188	1.25675	1.6705	0.000611065	1.15668	0.514453	0.023159	1.67418	0.527094	0.0314698	1.72895	0.525662	0.0202723	1.61355
219	3.91	3.91	35.7616	8.9404	8.9404	IPI00459625	Gene_Symbol=Tardbp TAR DNA binding protein isoform 4	1.17161	0.0918068	1.2101	0.43984	0.0150912	1.85974	0.45439	0.00291978	1.55493	0.397692	0.00445664	1.74039	0.828349	0.070987	1.23087
116	7.79	7.79	34.3699	7.52864	4.58265	IPI00130654	Gene_Symbol=Afm Isoform 3 of Afamin	0.915661	0.595572	1.406	0.768465	0.103029	1.37928	0.743187	0.0159988	1.26527	0.756438	0.00377786	1.19451	0.753931	0.0376586	1.30287
103	8.39	8.39	63.6364	17.2414	16.9279	IPI00317309	Gene_Symbol=Anxa5 Annexin A5	0.928175	0.163687	1.11368	1.06617	0.469708	1.19934	0.652929	0.000742137	1.24892	0.671631	0.00698495	1.31722	0.627294	0.0110547	1.41443
246	3.21	3.25	34.3797	6.12855	2.24215	IPI00406960	Gene_Symbol=Mela Envelope protein	0.907882	0.708944	1.70812	0.953046	0.887272	2.0193	0.480307	0.00923897	1.69644	0.483562	0.00773692	1.66424	0.479834	0.0199063	1.82928
354	2.1	2.1	48.0519	11.039	11.039	IPI00659536	Gene_Symbol=EG621542 similar to 39S ribosomal protein L30, mitochondrial precursor	0.748493	0.0453351	1.32741	0.917907	0.600294	1.39187	0.863311	0.393101	1.41441	0.840754	0.356656	1.46038	0.778594	0.159138	1.42497
258	3.02	3.03	41.134	4.3299	0	IPI00380895	Gene_Symbol=Myh3 Myosin-3	0.673852	7.43541e-05	1.19484	0.905254	0.284769	1.20456	0.946394	0.551933	1.20482	1.09432	0.437763	1.26271	1.06237	0.532963	1.21553
414	2.01	2.01	47.3684	3.09598	3.09598	IPI00118723	Gene_Symbol=Ppp2r4 Serine/threonine-protein phosphatase 2A regulatory subunit B'	0.767949	0.020822	1.20661	1.18103	0.00408265	1.06846	1.42369	0.288518	2.39561	1.34324	0.502928	3.44438	1.15205	0.652345	2.46786
203	4.09	4.1	88	36	36	IPI00114708	Gene_Symbol=Cxcl2 C-X-C motif chemokine 2	0.757822	0.0888864	1.41068	0.675977	0.0166669	1.31582	1.23021	0.190671	1.44121	1.01885	0.864526	1.32988	1.19504	0.137906	1.30642
150	6.01	6.01	39.3728	3.48432	3.48432	IPI00890906	Gene_Symbol=Gpnmb glycoprotein (transmembrane) nmb	0.983793	0.863246	1.23595	0.684237	0.00120758	1.19591	0.838336	0.0113389	1.13402	1.00756	0.92765	1.20024	0.930142	0.046004	1.07339
114	7.95	7.95	89.313	43.5115	19.084	IPI00125333	Gene_Symbol=Slpi Antileukoproteinase	0.89383	0.000257809	1.05871	0.766929	4.34701e-14	1.05112	0.64822	4.17688e-17	1.06901	1.19548	0.00180759	1.11462	1.13317	0.0820057	1.15205
13	40.3	40.3	76.1905	49.3197	44.898	IPI00309133	Gene_Symbol=Spp1 Osteopontin	1.0809	0.00250749	1.05101	0.854584	9.99357e-06	1.07013	0.682765	6.10342e-28	1.05893	0.846374	1.61793e-05	1.07658	0.820807	1.21951e-19	1.03866
265	2.87	2.87	49.1525	27.1186	14.4068	IPI00228583	Gene_Symbol=Mtpn Myotrophin	1.14728	0.0854382	1.1722	0.845369	0.155213	1.26963	0.753098	0.0116692	1.23516	0.892623	0.331174	1.27162	1.19936	0.00268953	1.11481
128	6.88	6.88	60.5042	43.6975	35.2941	IPI00109966	Gene_Symbol=B2m Beta-2-microglobulin	1.03182	0.631439	1.1423	0.850059	0.0317087	1.15829	0.705108	4.00055e-06	1.12791	0.868393	0.032422	1.13682	0.819965	0.00324848	1.13319
30	25.48	25.48	76.3393	31.4732	29.9107	IPI00320420	Gene_Symbol=Clu Clusterin	1.10765	0.0657294	1.11535	0.930461	0.286718	1.14409	0.69851	0.00014728	1.19068	0.927944	0.288111	1.15036	0.873524	0.0396656	1.13718
226	3.75	3.75	26.3949	3.86266	3.86266	IPI00115458	Gene_Symbol=Tinagl1 Tubulointerstitial nephritis antigen-like	1.21118	0.0112977	1.12714	1.11281	0.265554	1.25789	0.727174	0.0171426	1.25257	0.92759	0.528623	1.35361	0.934231	0.105214	1.09472
529	1.34	1.49	18.9404	1.45695	0	IPI00855103	Gene_Symbol=E330026B02Rik Isoform 1 of Collagen alpha-6(VI) chain	0.874756	0.190004	1.23353	0.800185	0.0841229	1.29423	0.7436	0.0496923	1.34421	0.617319	0.172974	2.06557	0.593349	0.137084	2.04187
43	17.88	17.88	54.3414	6.8615	6.8615	IPI00652813	Gene_Symbol=Fn1 Putative uncharacterized protein	0.925345	0.216043	1.13432	0.807659	0.0441078	1.23062	0.771932	0.0335778	1.26745	0.819727	0.0608425	1.23193	0.870692	0.158914	1.21722
393	2.03	2.03	53.4972	3.02457	3.02457	IPI00468481	Gene_Symbol=Atp5b ATP synthase subunit beta, mitochondrial	0.966814	0.829553	1.81059	0.82131	0.353952	2.02926	0.727384	0.032251	1.28674	0.802793	0.377424	2.31659	0.886056	0.174906	1.28667
182	4.45	4.45	66.9291	15.748	12.5984	IPI00112487	Gene_Symbol=Igfbp4 Insulin-like growth factor-binding protein 4	0.921282	0.367963	1.23749	0.882731	0.301355	1.32094	0.741123	0.0481713	1.3446	1.4244	0.293881	2.17236	1.45047	0.225772	1.99825
210	4.02	4.02	33.7522	5.74506	5.74506	IPI00321190	Gene_Symbol=Psap Sulfated glycoprotein 1	1.18494	0.151148	1.29386	0.987997	0.85819	1.17945	0.728598	0.00518202	1.18767	0.916763	0.339576	1.2358	1.03667	0.266036	1.07677
532	1.34	1.35	32.2076	1.23558	0	IPI00756400	Gene_Symbol=Filip1 Filamin A interacting protein 1	1.09442	0.41616	1.26118	0.880708	0.350609	1.32763	0.607924	0.0094218	1.4237	0.741473	0.206466	1.6256	0.825134	0.401234	1.61352
349	2.11	2.11	26.6467	0.998004	0	IPI00123268	Gene_Symbol=BC021891 Mitogen-activated protein kinase kinase kinase	0.938293	0.534605	1.24999	0.863916	0.179306	1.2551	0.719854	0.0114512	1.26478	0.831555	0.155571	1.30892	0.719832	0.0168975	1.28947
46	17.39	17.39	59.2539	17.0732	8.17791	IPI00139788	Gene_Symbol=Trf Serotransferrin	1.05797	0.00771703	1.04185	0.934526	0.0383566	1.06569	0.769593	3.36779e-14	1.06433	0.876963	0.000104039	1.067	0.947363	0.0171189	1.04503
223	3.79	3.8	39.8239	2.21787	0.391389	IPI00124810	Gene_Symbol=Atm Serine-protein kinase ATM	1.21228	0.01155	1.15333	1.12651	0.403263	1.34332	0.643155	0.00179511	1.28204	0.694372	0.00668766	1.28047	0.82982	0.00163525	1.10933
298	2.4	4.41	56.9472	2.03522	0.430528	IPI00270149	Gene_Symbol=Spnb4 Beta-spectrin 4	1.2186	0.000452371	1.109	0.832162	0.243805	1.36993	0.735542	0.00528194	1.23292	0.711508	0.0093906	1.28552	0.879533	0.0194293	1.11217
333	2.15	2.16	20.2356	1.22003	1.22003	IPI00399953	Gene_Symbol=Wnk1 Serine/threonine-protein kinase WNK1	0.931899	0.303265	1.14864	0.820114	0.000212957	1.09849	0.730626	6.01899e-08	1.08487	0.758962	0.000156849	1.13633	0.965447	0.557707	1.13063
399	2.02	2.1	24.0688	2.43553	2.43553	IPI00134990	Gene_Symbol=Gpr115 Probable G-protein coupled receptor 115	0.929639	0.749807	1.58954	0.759184	0.258843	1.63101	0.623963	0.0271772	1.51373	0.657244	0.0486225	1.51731	0.667752	0.0780675	1.57164
274	2.74	2.74	57.4468	8.24468	3.98936	IPI00126048	Gene_Symbol=Psmd13 Isoform 1 of 26S proteasome non-ATPase regulatory subunit 13	1.07936	0.189774	1.12308	0.935322	0.217338	1.11426	0.759775	6.27057e-06	1.10982	0.64028	1.64177e-10	1.10366	0.904242	0.0220919	1.08902
153	5.96	5.97	50.9232	4.05003	3.27576	IPI00648173	Gene_Symbol=Cltc Clathrin, heavy polypeptide	0.861839	0.367897	1.40884	0.73769	0.110484	1.46666	0.723321	0.0844275	1.45364	0.652606	0.0357546	1.48302	0.725138	0.0676281	1.41632
200	4.11	6.84	43.9024	22.3577	22.3577	IPI00759953	Gene_Symbol=1810049H19Rik;Try4 Tesp4 protein	1.04281	0.814809	1.47461	0.887148	0.469352	1.42582	0.765738	0.108283	1.40104	0.647241	0.0284798	1.46074	0.788641	0.0955018	1.33298
317	2.23	2.23	66.4615	4.61538	4.61538	IPI00849786	Gene_Symbol=LOC100045189 similar to transcription factor EF1	0.642889	0.233263	2.22741	0.563312	0.162764	2.38732	0.502894	0.0915191	2.29703	0.497289	0.053632	2.04023	0.577099	0.132734	2.14756
233	3.51	3.52	16.624	0.640615	0.640615	IPI00378205	Gene_Symbol=Rev3l DNA polymerase zeta catalytic subunit	1.06476	0.606242	1.29475	1.01633	0.845385	1.19372	0.850943	0.0341854	1.15876	0.752789	0.00272441	1.17892	1.03133	0.769072	1.25089
514	1.43	1.43	40.3595	2.61438	2.61438	IPI00129577	Gene_Symbol=Aifm1 Apoptosis-inducing factor 1, mitochondrial	1.14469	0.0807802	1.1688	1.02547	0.736006	1.18069	0.850484	0.0368729	1.16103	0.687387	0.00128367	1.19542	1.01638	0.838779	1.1951
281	2.6	2.6	14.715	0.883783	0	IPI00621767	Gene_Symbol=Notch2 Isoform 2 of Neurogenic locus notch homolog protein 2	0.925286	0.627847	1.39706	0.895395	0.428848	1.33216	0.761922	0.0737076	1.35149	0.730174	0.0512598	1.37222	0.786257	0.153361	1.40598
191	4.21	22.65	59.7118	12.1614	10.5476	IPI00551206	Gene_Symbol=C4a sex-limited protein	1.13331	0.287102	1.31015	0.930794	0.538298	1.32216	0.838393	0.25466	1.42234	0.770382	0.00746223	1.16732	0.802056	0.117329	1.34989
218	3.93	3.94	33.9758	2.69824	0.936123	IPI00411082	Gene_Symbol=Kif1b Isoform 1 of Kinesin-like protein KIF1B	1.02241	0.800435	1.20151	1.04972	0.623848	1.22841	1.06952	0.465367	1.20988	0.739759	0.0162215	1.26857	0.83467	0.119189	1.26308
80	10.03	10.03	39.4309	22.3577	22.3577	IPI00130391	Gene_Symbol=Prss3;Tcrb-V20;EG436523;Prss1 protease, serine, 1	1.10015	0.0557666	1.1028	0.943819	0.0384055	1.05614	0.835462	3.03359e-06	1.07229	0.754366	2.37032e-13	1.06202	0.852205	4.63068e-06	1.06557
455	1.82	1.82	40.4255	19.1489	0	IPI00895414	Gene_Symbol=- Parkinson disease (Autosomal recessive, early onset) 7	1.191	3.75009e-06	1.06632	1.37854	5.59006e-13	1.05901	1.11319	0.0177879	1.09141	0.441401	7.10233e-11	1.17307	0.500123	2.27878e-13	1.11283
443	1.93	1.94	45.0648	4.08774	0	IPI00315178	Gene_Symbol=Hltf Helicase-like transcription factor	1.58947	0.0568061	1.61322	1.08194	0.619333	1.38592	0.847938	0.190034	1.28871	0.480194	0.000852918	1.47105	0.558355	0.000709051	1.35038
367	2.08	2.08	24.0106	3.95778	3.95778	IPI00117087	Gene_Symbol=Cdc37 Hsp90 co-chaperone Cdc37	0.973132	0.912824	1.91289	0.968797	0.925339	2.41612	0.884338	0.718272	2.41343	0.435965	0.0101769	1.65384	0.460511	0.0181891	1.74726
474	1.71	23.07	86.514	28.4987	26.4631	IPI00266875	Gene_Symbol=Actg2 Smooth muscle gamma-actin	1.21241	0.00633635	1.06854	1.00009	0.998002	1.15378	0.925462	0.227893	1.21408	0.702067	0.0801716	1.58257	0.674787	0.0174085	1.25394
296	2.43	2.43	84.8993	9.39597	0	IPI00874368	Gene_Symbol=Golga7b 32 kDa protein	0.833011	0.178268	1.34997	0.866438	0.28941	1.365	0.739026	0.0780795	1.4216	0.812176	0.172727	1.39992	0.751477	0.0498621	1.33044
470	1.74	1.74	34.996	2.692	0	IPI00130353	Gene_Symbol=Vars Valyl-tRNA synthetase	0.937802	0.627911	1.36042	0.924331	0.373581	1.22179	0.848331	0.221612	1.34333	0.638933	0.0833656	1.6962	0.545682	0.0278044	1.67098
424	2	2.01	43.5	10.5	10.5	IPI00122568	Gene_Symbol=Arhgdib Rho GDP-dissociation inhibitor 2	0.909844	0.00891944	1.03941	0.635274	0.15568	2.4015	0.672275	0.0836943	1.69564	0.83266	0.0682813	1.24259	0.74643	0.0287132	1.24354
446	1.9	1.9	26.4352	0.600801	0.600801	IPI00915521	Gene_Symbol=Abcc3 Isoform 3 of Canalicular multispecific organic anion transporter 2	0.994092	0.940993	1.26433	0.873677	0.140437	1.24078	0.823239	0.135019	1.35597	0.929035	0.438442	1.30056	0.77461	0.0117433	1.15878
489	1.57	1.58	40.7229	1.92771	1.92771	IPI00224584	Gene_Symbol=Casq2 calsequestrin 2	0.835707	0.000431892	1.07049	0.900709	0.639592	1.65774	0.833794	0.316067	1.48907	0.823834	0.257124	1.44989	0.74704	0.00375582	1.17584
165	5.52	5.52	77.8571	20	20	IPI00123744	Gene_Symbol=Cst3 Cystatin-C	1.10131	0.00982763	1.06714	0.845327	0.260856	1.38389	0.656051	0.151054	1.85618	0.869722	0.268648	1.31622	0.751218	0.00296313	1.1641
456	1.81	1.81	50.0488	3.31707	0	IPI00169524	Gene_Symbol=Trhde Thyrotropin-releasing hormone-degrading ectoenzyme	1.03715	0.366841	1.08312	0.899825	0.0112851	1.08443	0.859047	2.17512e-05	1.06978	0.780844	4.55027e-07	1.09469	0.752573	2.37948e-09	1.08915
316	2.23	2.24	15.5102	2.2449	2.2449	IPI00124621	Gene_Symbol=BC018465 Putative uncharacterized protein	1.08393	0.345928	1.20391	1.32801	0.000447903	1.12133	1.57627	0.00534748	1.31946	1.31779	0.012351	1.21896	1.30636	0.05335	1.31278
115	7.93	7.93	60	34.7619	19.5238	IPI00462291	Gene_Symbol=Hmgb2 High mobility group protein B2	1.11393	0.296252	1.26863	1.39368	0.0200071	1.28872	1.33955	0.0365617	1.30386	1.48596	0.0172856	1.33768	1.72938	0.0290669	1.59157
184	4.44	4.44	37.9822	10.089	3.26409	IPI00124692	Gene_Symbol=Taldo1 Transaldolase	1.21296	0.237207	1.41688	1.37249	0.00927493	1.23906	1.50376	0.00158211	1.22266	1.43553	0.00225791	1.20812	1.26967	0.0202873	1.21009
12	40.42	40.42	92.0601	58.1545	40.7725	IPI00227299	Gene_Symbol=Vim Vimentin	0.959662	0.288552	1.07969	0.761181	1.65438e-11	1.0721	1.53454	3.62992e-12	1.11049	1.45325	8.61679e-12	1.09818	1.57084	3.73575e-16	1.09278
22	29.22	29.22	83.9763	50.1484	45.4006	IPI00874964	Gene_Symbol=- 36 kDa protein	0.8129	1.9661e-10	1.05958	1.02105	0.450994	1.05546	1.51599	1.53119e-13	1.10164	1.45485	4.10217e-20	1.0672	1.38054	6.73155e-17	1.06595
17	30.91	36.02	74.1895	31.4214	26.6833	IPI00129526	Gene_Symbol=Hsp90b1 Endoplasmin	0.826096	6.94985e-08	1.06388	0.84085	2.75859e-08	1.05567	1.53102	4.97754e-13	1.09688	1.59898	8.14416e-13	1.10887	1.40723	4.53133e-11	1.08865
20	30.36	30.36	85.9307	59.5238	43.9394	IPI00307837	Gene_Symbol=Eef1a1 Elongation factor 1-alpha 1	0.819849	1.98443e-08	1.067	0.916436	0.0527287	1.09138	1.30967	3.29055e-06	1.11462	1.33436	6.12842e-09	1.09473	1.33136	1.55257e-09	1.08976
194	4.16	4.16	63.4921	19.0476	19.0476	IPI00187543	Gene_Symbol=Hist2h2be Histone H2B type 2-E	1.12566	0.246439	1.23354	1.11747	0.0604912	1.12377	1.44672	0.000424047	1.18857	1.30756	0.00276724	1.17204	1.39191	0.000702598	1.17834
106	8.27	8.27	65.3933	15.5056	15.5056	IPI00222496	Gene_Symbol=Pdia6 Putative uncharacterized protein	0.879132	0.416547	1.39597	0.874211	0.114348	1.18771	1.35274	0.0271868	1.29931	1.3426	0.00328568	1.1919	1.3271	0.0021218	1.17145
170	5.14	5.15	38.8456	7.33229	3.43214	IPI00271951	Gene_Symbol=Pdia4 protein disulfide isomerase associated 4	0.94345	0.0853735	1.07031	0.970637	0.309532	1.06399	1.31103	0.000212463	1.1127	1.35287	0.000838922	1.15397	1.29976	0.0126247	1.21243
175	4.8	4.8	89.8876	43.8202	28.0899	IPI00121427	Gene_Symbol=S100a6 Protein S100-A6	0.930538	0.00672606	1.04763	1.16009	0.023843	1.13175	3.04999	1.60404e-05	1.35378	1.66476	0.000409121	1.23589	1.73489	0.00109016	1.30222
244	3.24	3.24	50	2.77778	2.77778	IPI00314804	Gene_Symbol=Ppara Peroxisome proliferator-activated receptor alpha	1.44407	0.0327484	1.39909	1.02135	0.888662	1.35349	1.08036	0.618634	1.36484	0.852565	0.249187	1.31714	0.824668	0.133503	1.2895
513	1.44	1.44	34.9338	2.15232	2.15232	IPI00875039	Gene_Symbol=Gm362 hypothetical protein	1.7423	0.0510667	1.74853	1.15041	0.608972	1.88807	1.13103	0.613361	1.76044	0.710627	0.285257	2.0839	0.831847	0.610568	2.3138
122	7.16	7.16	66.0777	5.88928	5.88928	IPI00876368	Gene_Symbol=Ampd2 98 kDa protein	1.38719	1.83211e-23	1.06197	1.20598	1.21816e-09	1.06068	1.10275	2.37985e-05	1.04583	1.01982	0.486014	1.05671	1.05627	0.00505561	1.03878
471	1.73	1.73	15.5462	1.47059	1.47059	IPI00224752	Gene_Symbol=Atrn Attractin	1.30843	0.0337739	1.26519	0.999906	0.999103	1.24699	0.932088	0.356921	1.20642	0.818428	0.122618	1.32962	0.84101	0.00181999	1.06753
284	2.54	2.54	28.3105	10.5023	7.30594	IPI00223714	Gene_Symbol=Hist1h1e Histone H1.4	1.67764	0.0236524	1.4975	1.39456	0.00515692	1.18099	0.867911	0.435286	1.57469	1.1054	0.35508	1.30504	1.03572	0.811556	1.46607
248	3.16	3.16	35	4.52381	2.14286	IPI00123570	Gene_Symbol=Ifi47 Putative uncharacterized protein	1.10728	0.494927	1.5197	1.53837	0.0406126	1.48588	0.830392	0.527315	2.29212	0.774732	0.0611271	1.31974	0.7836	0.00510414	1.11055
384	2.04	2.04	70.0441	8.81057	8.81057	IPI00331146	Gene_Symbol=Cmpk1 UMP-CMP kinase	1.15745	0.8085	398.948	1.34847	0.00897964	1.13059	0.541367	0.188339	3.83335	0.769908	0.48789	3.79778	0.804193	0.542815	3.63221
358	2.09	2.09	53.1469	2.0979	2.0979	IPI00187443	Gene_Symbol=Eif5;LOC100047658 Eukaryotic translation initiation factor 5	1.40572	0.0875983	1.50057	1.30446	0.0100868	1.19716	1.24586	0.0764813	1.28451	0.953086	0.875556	2.01296	0.949226	0.877621	2.16329
301	2.39	2.41	32.6719	3.2601	0	IPI00453776	Gene_Symbol=Eea1 Early endosome antigen 1	0.952634	0.475688	1.1589	1.36744	0.00318528	1.19443	1.60049	0.0292005	1.50788	1.19078	0.484372	1.73183	1.17654	0.361	1.48207
491	1.56	1.57	39.2105	4.73684	0	IPI00396692	Gene_Symbol=Cep135 Centrosomal protein of 135 kDa	0.803979	0.0254038	1.20349	1.5247	0.0494002	1.52261	2.59503	0.00949876	1.94261	1.35635	0.0850626	1.42669	0.982	0.801651	1.16984
360	2.09	2.09	40.5405	4.86486	4.86486	IPI00330820	Gene_Symbol=2600010E01Rik Protor-2	1.02513	0.737696	1.16243	1.44036	8.22683e-15	1.05023	1.41504	1.83944e-12	1.06034	1.15379	3.84063e-08	1.03954	0.906702	5.03053e-05	1.04264
65	12.59	12.59	63.8095	51.4286	51.4286	IPI00226993	Gene_Symbol=Txn1 Thioredoxin	0.79608	7.0155e-05	1.10589	1.10787	0.013685	1.08308	1.38374	7.06436e-07	1.11123	1.2752	1.01785e-05	1.09779	1.35444	4.21128e-06	1.11613
32	23.4	23.4	94.3548	54.0323	34.6774	IPI00230044	Gene_Symbol=Tpm3 Isoform 2 of Tropomyosin alpha-3 chain	0.946472	0.299962	1.11347	1.11688	0.0139731	1.08964	1.34247	0.00228519	1.19373	1.2828	2.87317e-05	1.10336	1.31495	1.87482e-05	1.11026
90	8.98	8.98	99.3464	55.5556	55.5556	IPI00923082	Gene_Symbol=Gm1821 Putative uncharacterized protein	0.923803	0.0233238	1.07016	1.10699	0.00803368	1.07607	2.11918	6.36636e-07	1.28256	1.21866	1.57774e-05	1.0829	1.13664	3.71692e-06	1.04815
202	4.1	4.1	73.5632	39.0805	39.0805	IPI00667117	Gene_Symbol=Dbi Acyl-CoA-binding protein	0.98094	0.671276	1.09768	0.990881	0.771807	1.06717	1.35549	2.17031e-06	1.10158	1.22637	0.00027161	1.1014	1.22649	4.364e-05	1.08537
174	4.8	13.2	96.0526	57.2368	46.7105	IPI00127417	Gene_Symbol=Nme2 Nucleoside diphosphate kinase B	0.916684	0.145639	1.13149	1.10857	0.010063	1.07447	1.3409	0.0123574	1.23714	1.17037	0.0134394	1.12307	1.1763	0.00124556	1.08265
185	4.44	4.44	57.0281	15.261	12.4498	IPI00124223	Gene_Symbol=Psme1 Proteasome activator complex subunit 1	1.01324	0.899608	1.31233	1.02179	0.811333	1.26457	1.42946	0.0184803	1.29484	1.22055	0.398601	1.79688	1.16736	0.106726	1.23012
394	2.03	2.03	31.5508	1.96078	1.96078	IPI00116966	Gene_Symbol=Asns Asparagine synthetase [glutamine-hydrolyzing]	0.972667	0.278183	1.17877	1.07719	0.636351	4.34945	1.41644	0.0248759	1.18879	3.68794	0.34523	21839.1	1.36046	0.129467	2.24018
439	2	2	52.1739	17.3913	17.3913	IPI00137736	Gene_Symbol=ENSMUSG00000072940;Rps28 40S ribosomal protein S28	1.25051	0.0960727	1.54025	0.905866	0.440784	2.83431	1.37993	0.0340302	1.24475	1.72115	0.0815717	2.43242	1.71842	0.139494	4.62707
535	1.33	1.34	19.3811	0.203583	0	IPI00761611	Gene_Symbol=- Ring finger protein 213	0.898254	0.0108976	1.08431	1.26768	2.28337e-06	1.08865	1.31621	5.98836e-06	1.10994	1.13053	0.00150782	1.0749	0.972253	0.378851	1.06623
472	1.73	1.73	16.4615	3.07692	3.07692	IPI00308484	Gene_Symbol=Sparcl1 SPARC-like protein 1	0.823511	0.120753	1.29217	1.1655	0.153086	1.24857	1.3492	0.0261281	1.29031	1.16848	0.10611	1.21669	0.920023	0.251314	1.16625
486	1.61	1.61	74.359	3.20513	3.20513	IPI00856982	Gene_Symbol=Tsen34 34 kDa protein	0.923461	0.515106	1.30071	1.14427	0.148313	1.21128	1.42446	0.0126277	1.29687	1.06113	0.576612	1.25741	0.963886	0.629245	1.17887
537	1.32	1.33	35.2224	1.21999	0	IPI00465786	Gene_Symbol=Tln1 Talin-1	0.861289	0.0177663	1.12952	1.28411	3.02864e-05	1.11182	2.02468	5.78333e-05	1.3677	1.11547	0.0850958	1.13338	0.978702	0.730647	1.13409
388	2.03	16.49	60.4494	27.8652	25.3933	IPI00169463	Gene_Symbol=Tubb2c Tubulin beta-2C chain	1.10064	0.79836	41.1542	1.03734	0.885583	12.9819	1.60306	0.0491077	1.58955	1.4829	0.324949	16.4949	1.16734	0.749005	112.774
215	4	4	24.2574	20.297	20.297	IPI00882349	Gene_Symbol=Hdgf 22 kDa protein	1.15334	0.277709	1.37094	1.10144	0.451719	1.37988	1.33697	0.00169156	1.11349	1.06847	0.548181	1.32399	0.983006	0.91838	1.5467
497	1.54	1.55	35.3448	2.37069	0	IPI00420706	Gene_Symbol=Lrpprc Leucine-rich PPR motif-containing protein, mitochondrial	1.01072	0.839295	1.12085	1.26551	0.0301741	1.23103	1.38964	0.0241252	1.31808	1.08431	0.405271	1.23067	1.00535	0.947202	1.19139
85	9.6	16.09	80.3922	30.1961	30.1961	IPI00118384	Gene_Symbol=Ywhae 14-3-3 protein epsilon	0.92684	0.241715	1.14064	0.948286	0.584393	1.22106	1.30749	0.0319443	1.27428	1.12454	0.246133	1.22786	1.18934	0.042346	1.18146
181	4.55	4.55	67	10.2	5.8	IPI00453895	Gene_Symbol=Trim28 Isoform 2 of Transcription intermediary factor 1-beta	0.892707	0.128379	1.17388	1.07135	0.363305	1.19389	1.40296	0.0267773	1.3239	1.22044	0.00302619	1.10016	1.20496	0.0124351	1.13388
62	13.36	13.36	85.4271	50.7538	36.6834	IPI00125778	Gene_Symbol=Tagln2 Transgelin-2	0.864915	0.0511243	1.15712	0.98986	0.767496	1.07449	1.31034	0.0064602	1.2009	1.22404	0.0013341	1.11685	1.14014	0.00437686	1.08749
51	16.29	16.29	70.2041	29.3878	29.3878	IPI00116498	Gene_Symbol=Ywhaz 14-3-3 protein zeta/delta	0.950138	0.541652	1.19275	0.979498	0.82659	1.2216	1.3662	0.0289649	1.31599	1.30714	0.0178552	1.238	1.25371	0.0431917	1.24362
326	2.17	2.18	32.357	2.7894	2.7894	IPI00351044	Gene_Symbol=4933407H18Rik hypothetical protein LOC71101	1.13496	0.0393863	1.12709	1.25494	4.16528e-06	1.07321	1.09241	0.11928	1.12058	1.30374	0.00105997	1.15145	1.24457	0.00399066	1.14807
319	2.23	2.23	35.3791	3.97112	3.97112	IPI00308498	Gene_Symbol=Casp3 Caspase-3	0.993049	0.481195	1.03559	0.910794	0.505112	1.6474	1.23693	0.0164184	1.12604	1.32659	0.00354809	1.07533	1.17886	0.00652423	1.05916
9	51.68	51.68	98.9333	69.8667	65.8667	IPI00874482	Gene_Symbol=Actg1 Actin, cytoplasmic 2	0.914564	0.23307	1.19317	0.865533	0.0936663	1.20085	1.01354	0.943029	1.63371	1.31607	0.0460042	1.3057	1.60459	0.0709574	1.71132
430	2	2	25.8359	5.77508	5.77508	IPI00113536	Gene_Symbol=Anp32b Isoform 2 of Acidic leucine-rich nuclear phosphoprotein 32 family member B	1.05847	0.812752	2.47696	1.10808	0.0582214	1.11793	1.25445	0.0294465	1.18672	1.31433	0.0433556	1.28814	1.21356	0.156223	1.45442
525	1.4	1.41	36.8182	6.81818	6.81818	IPI00649059	Gene_Symbol=Timp2 TIMP metallopeptidase inhibitor 2	4.46406	0.539777	2277041152	1.26082	0.679126	208.345	1.2731	0.596515	64.9985	1.59503	0.036189	1.40157	1.36927	0.216868	4.11851
129	6.75	6.75	54.2857	28.0952	24.7619	IPI00555023	Gene_Symbol=Gstp1 Glutathione S-transferase P 1	0.931524	0.405755	1.19792	0.964915	0.69092	1.21234	1.27254	0.00258278	1.14669	1.34559	0.0178636	1.26479	1.2277	0.0291795	1.1974
110	8.12	8.12	74.1117	34.0102	34.0102	IPI00467841	Gene_Symbol=Calm2;Calm1;Calm3 Putative uncharacterized protein	0.856208	0.0407035	1.15919	1.19405	0.00609922	1.12582	1.44826	0.155502	1.69505	1.30245	0.000593095	1.13883	1.15028	0.000806704	1.07401
139	6.3	6.3	43.1373	21.9608	21.9608	IPI00850678	Gene_Symbol=671392 similar to protein phosphatase 2A inhibitor-2 I-2PP2A isoform 2	1.34236	0.00104573	1.16753	1.253	0.0563976	1.26172	1.07854	0.471351	1.24492	1.34734	0.0209093	1.2792	1.62441	0.000277102	1.24524
158	5.81	5.81	80.2083	37.5	37.5	IPI00874704	Gene_Symbol=- 11 kDa protein	0.736275	0.00182869	1.18252	0.948097	0.215575	1.0929	1.05655	0.179541	1.08773	1.3153	4.39273e-06	1.07874	1.34175	0.000289633	1.13555
364	2.08	2.08	48.2456	2.85088	2.85088	IPI00133066	Gene_Symbol=Psmd12 Putative uncharacterized protein	0.975862	0.807133	1.33877	1.22995	0.0540877	1.23831	2.38249	0.0658918	2.64916	1.56578	0.0467061	1.54658	1.31006	0.0238843	1.22415
186	4.43	4.43	74.0741	35.8025	35.8025	IPI00856307	Gene_Symbol=3110003A17Rik UPF0727 protein C6orf115 homolog	0.784424	0.0425851	1.24955	0.911226	0.207498	1.24318	1.14067	0.109724	1.22736	1.35635	0.0224008	1.221	1.56213	0.011461	1.23031
503	1.48	1.49	23.7553	1.70697	0	IPI00867905	Gene_Symbol=Slc12a8 Isoform 2 of Solute carrier family 12 member 8	0.926499	0.0532059	1.0806	0.983415	0.785496	1.13563	1.02219	0.803725	1.20061	1.51345	0.00440091	1.30671	1.59973	4.52707e-06	1.16532
63	13.22	13.31	48	15	10	IPI00471080	Gene_Symbol=1300017J02Rik Putative uncharacterized protein	0.983901	0.707052	1.08983	1.10447	0.00024621	1.05216	0.980192	0.678515	1.10091	1.57924	0.000255327	1.26428	1.67542	8.29552e-05	1.27595
141	6.26	6.26	98.0583	35.9223	29.1262	IPI00407339	Gene_Symbol=Hist1h4m;Hist1h4h;Hist1h4b;Hist1h4k;Hist1h4d;Hist1h4a;Hist1h4j;Hist1h4c;Hist2h4;Hist4h4;Hist1h4f;Hist1h4i;OTTMUSG00000000446;4930558J22Rik;LOC100041230 Histone H4	0.984897	0.857683	1.21342	0.963238	0.419128	1.10871	1.58489	0.0937549	1.75394	1.36203	0.0383864	1.3326	1.31283	9.69643e-05	1.08464
264	2.91	2.91	69.2857	17.8571	10.7143	IPI00120471	Gene_Symbol=Tslp Thymic stromal lymphopoietin	1.07781	0.690725	1.55114	1.01674	0.83779	1.20921	1.23188	0.0180236	1.17144	1.38456	0.0100922	1.24012	1.42615	0.000473188	1.13503
154	5.88	5.88	72.7273	34.965	18.8811	IPI00230264	Gene_Symbol=H2afx Histone H2A.x	1.08983	0.142637	1.12645	0.896143	0.187794	1.18657	1.36769	0.0769208	1.42199	1.47383	0.0303423	1.4117	1.4888	0.000917371	1.22317
79	10.08	10.08	57.2727	35.4545	35.4545	IPI00625829	Gene_Symbol=LOC100047971;100043740 hypothetical protein isoform 1	1.02145	0.8784	1.32227	0.992424	0.952524	1.29334	1.23734	0.151553	1.34281	1.28274	0.0708051	1.31157	1.48885	0.032833	1.43857
420	2	5.15	58.3333	22.9167	14.5833	IPI00624711	Gene_Symbol=Hmga1 Isoform HMG-Y of High mobility group protein HMG-I/HMG-Y	1.1837	0.0473437	1.1731	1.29542	0.105943	1.73743	1.12385	0.151556	1.43336	1.40531	0.0999758	1.98294	1.68477	0.0368415	1.46812
403	2.02	2.02	61.3402	7.73196	7.73196	IPI00420726	Gene_Symbol=Rps9 40S ribosomal protein S9	1.18026	0.098222	1.23038	1.15039	0.096109	1.18989	1.33702	0.110057	1.46117	1.41649	0.0815075	1.50305	1.78907	0.04466	1.75512
528	1.37	1.37	26.2721	1.86916	0	IPI00135571	Gene_Symbol=Myo19 Isoform 1 of Myosin-XIX	0.838607	0.21226	1.34219	1.04071	0.735086	1.2911	0.971763	0.82719	1.32945	1.23649	0.25195	1.47547	1.49588	0.0511923	1.49963
68	12.11	12.11	81.0056	35.7542	35.7542	IPI00129685	Gene_Symbol=Tpt1;OTTMUSG00000016691 Translationally-controlled tumor protein	0.903226	0.0518041	1.10814	0.929096	0.170067	1.11439	1.05663	0.779754	1.5054	1.24584	0.000451334	1.11297	1.53499	1.72052e-09	1.08117
516	1.42	1.43	36.1739	3.13043	3.13043	IPI00137337	Gene_Symbol=Tex21 Putative uncharacterized protein	1.03041	0.666569	1.15225	0.923075	0.0323443	1.07543	0.945282	0.201815	1.09254	1.04386	0.191512	1.06814	1.29564	1.70705e-08	1.06669
70	11.68	11.68	58.2609	48.6957	47.8261	IPI00230427	Gene_Symbol=Mif Macrophage migration inhibitory factor	0.96801	0.633571	1.1484	1.00811	0.841903	1.08573	1.12452	0.0315501	1.11203	1.27505	0.000927617	1.1435	1.38032	5.94169e-07	1.10735
78	10.14	10.14	67.5325	38.961	38.961	IPI00130589	Gene_Symbol=Sod1 Superoxide dismutase [Cu-Zn]	1.02884	0.609378	1.12309	0.970161	0.429539	1.08276	1.09601	0.0063066	1.06351	1.26697	0.000513805	1.12134	1.39668	5.47497e-06	1.10947
88	9.51	9.51	66.4384	29.4521	24.3151	IPI00849626	Gene_Symbol=LOC100046628 similar to Nucleophosmin	1.19011	0.000496444	1.09415	1.26056	7.47976e-05	1.10668	1.08775	0.145947	1.1223	1.28772	0.000328379	1.13398	1.43185	9.88177e-05	1.17438
135	6.46	6.56	57.8378	14.3243	8.64865	IPI00132966	Gene_Symbol=Ppid 40 kDa peptidyl-prolyl cis-trans isomerase	1.07246	0.091872	1.08605	1.1054	0.0294045	1.09307	1.24782	0.0070778	1.16547	1.27261	0.000116368	1.10899	1.30886	0.000131978	1.12399
419	2	13.48	72.8916	58.4337	49.3976	IPI00409405	Gene_Symbol=EG620772 similar to Cofilin-1 (Cofilin, non-muscle isoform) isoform 1	1.1528	0.0861327	1.19031	0.97952	0.750356	1.18355	1.08637	0.0716829	1.0991	1.08963	0.314089	1.23016	1.65188	0.00053549	1.14752
99	8.66	8.66	48.494	19.8795	17.4699	IPI00277066	Gene_Symbol=Hnrnpab heterogeneous nuclear ribonucleoprotein A/B isoform 1	0.983267	0.795996	1.14577	1.08362	0.232149	1.14733	1.29327	0.117792	1.39134	1.26475	0.0038343	1.15782	1.29765	0.000873254	1.14354
164	5.64	10.2	60.7287	28.3401	24.2915	IPI00230707	Gene_Symbol=Ywhag 14-3-3 protein gamma	1.03479	0.742463	1.27528	1.01765	0.832134	1.21335	1.25727	0.0978818	1.33114	1.35828	0.0667867	1.39827	1.42628	0.00836453	1.25246
401	2.02	2.02	52.2727	3.0303	3.0303	IPI00755286	Gene_Symbol=Tfdp1 Putative uncharacterized protein	1.4501	0.00865565	1.29503	0.819194	0.070049	1.24457	0.735833	0.0259051	1.30093	0.97117	0.766253	1.23527	0.868473	0.100864	1.18926
213	4.01	4.01	70.5882	19.6078	19.6078	IPI00263863	Gene_Symbol=Hspe1 10 kDa heat shock protein, mitochondrial	0.758761	0.0480643	1.31208	0.733301	0.123465	1.59082	1.6905	0.0662827	1.80522	1.81046	0.0457016	1.77215	1.87162	0.0610752	1.97598
257	3.03	3.03	33.3333	24.7619	10.4762	IPI00265239	Gene_Symbol=ENSMUSG00000062038;LOC100045925 similar to cytochrome c	0.74244	0.00493667	1.17342	1.08783	0.123836	1.12424	1.46128	0.0127328	1.29327	1.17478	0.127224	1.25439	1.33698	0.019763	1.24754
460	1.79	1.8	27.8815	1.03026	1.03026	IPI00464318	Gene_Symbol=Pcf11 Cleavage and polyadenylation factor subunit homolog	1.67413	0.00571699	1.37415	1.39575	4.28157e-05	1.10059	1.24115	0.0671934	1.26539	0.542796	0.00860449	1.50316	0.50746	0.00359395	1.46893
521	1.41	3.41	44.1038	3.53774	1.06132	IPI00323800	Gene_Symbol=Nefm Neurofilament medium polypeptide	1.38766	0.0323725	1.33948	1.29825	0.00408529	1.16345	1.08646	0.224425	1.15632	0.458991	0.034524	2.02591	0.395868	0.00609625	1.78337
268	2.8	3	47.7273	47.7273	31.8182	IPI00117583	Gene_Symbol=Tmsb10;ENSMUSG00000050347 Thymosin beta-10	1.09614	0.0431255	1.0911	0.756661	0.000779605	1.08791	1.30686	0.000268883	1.0634	1.15749	0.0113543	1.09581	1.27243	0.00202356	1.09804
			Secretomics - ITRAQ-based mass spectrometry was performed to profile the levels of secreted proteins that are specifically up-regulated by TRPV4 upon 4α-PDD treatment. Control or TRPV4-specific siRNA transfected 4T07 cells were treated with either DMSO or 4α-PDD for 16 h.
